# Supplementary material for: Discovery and Validation of DNA Hypomethylation Biomarkers for Liver Cancer Using HRM-Specific Probes
Source: PLoS One. 2013 Aug 7;8(8):e68439. doi: 10.1371/journal.pone.0068439 (PMC3737236; doi:10.1371/journal.pone.0068439)
Supplement: Table S1 — Candidate genes for screening for epigenetic biomarkers of liver cancer. (XLS) [file pone.0068439.s001.xls]

## Sheet: Sheet1
Supplementary Table S1. Candidate genes for screening for epigenetic biomarkers of liver cancer.
name	description	chromosome	CpG	Fold change_expression	Fold change_methylationHypo	Fold change_Best ProbeMethylationHypo
SLC5A10	Sodium/glucose cotransporter 5 (Na(+)/glucose cotransporter 5)(Solute carrier family 5 member 10) [Source:UniProtKB/Swiss-Prot;Acc:A0PJK1]	17	ICP	1.73481	6.28	1.61142
C17orf74	Uncharacterized protein C17orf74 [Source:UniProtKB/Swiss-Prot;Acc:Q0P670]	17	LCP	9.17263	5.89	1.71534
EPS8L3	Epidermal growth factor receptor kinase substrate 8-like protein 3 (Epidermal growth factor receptor pathway substrate 8-related protein 3)(EPS8-like protein 3) [Source:UniProtKB/Swiss-Prot;Acc:Q8TE67]	1	ICP	7.0859	5.83	1.81396
GLP2R	Glucagon-like peptide 2 receptor Precursor (GLP-2 receptor)(GLP-2-R)(GLP-2R) [Source:UniProtKB/Swiss-Prot;Acc:O95838]	17	ICP	4.00509	5.68	1.68647
MYT1	Myelin transcription factor 1 (MyT1)(MyTI)(Proteolipid protein-binding protein)(PLPB1) [Source:UniProtKB/Swiss-Prot;Acc:Q01538]	20	ICP	1.81137	5.66	1.60546
MYH6	Myosin-6 (Myosin heavy chain 6)(Myosin heavy chain, cardiac muscle alpha isoform)(MyHC-alpha) [Source:UniProtKB/Swiss-Prot;Acc:P13533]	14	LCP	1.83449	5.66	1.69926
SLC5A11	Sodium/myo-inositol cotransporter 2 (Na+/myo-inositol cotransporter 2)(Sodium/glucose cotransporter KST1)(Sodium-dependent glucose cotransporter)(Solute carrier family 5 member 11) [Source:UniProtKB/Swiss-Prot;Acc:Q8WWX8]	16	LCP	2.41211	5.66	1.92356
RP1L1	retinitis pigmentosa 1-like 1 [Source:RefSeq peptide;Acc:NP_849188]	8	LCP	2.5922	5.53	1.92171
GRM5	Metabotropic glutamate receptor 5 Precursor (mGluR5) [Source:UniProtKB/Swiss-Prot;Acc:P41594]	11	ICP	2.80747	5.53	1.59483
KCNE4	Potassium voltage-gated channel subfamily E member 4 (Minimum potassium ion channel-related peptide 3)(Potassium channel subunit beta MiRP3)(MinK-related peptide 3) [Source:UniProtKB/Swiss-Prot;Acc:Q8WWG9]	2	ICP	2.39513	5.5	1.86588
MAGEA12	Melanoma-associated antigen 12 (MAGE-12 antigen)(MAGE12F antigen)(Cancer/testis antigen 1.12)(CT1.12) [Source:UniProtKB/Swiss-Prot;Acc:P43365]	X	LCP	47.9701	5.41	1.82166
SDR16C5	Epidermal retinal dehydrogenase 2 (RDH-E2)(EPHD-2)(EC 1.1.1.-)(Retinal short chain dehydrogenase reductase 2)(retSDR2) [Source:UniProtKB/Swiss-Prot;Acc:Q8N3Y7]	8	LCP	2.36671	5.35	1.6624
TPO	Thyroid peroxidase Precursor (TPO)(EC 1.11.1.8) [Source:UniProtKB/Swiss-Prot;Acc:P07202]	2	ICP	3.89693	5.16	1.53578
CST2	Cystatin-SA Precursor (Cystatin-2)(Cystatin-S5) [Source:UniProtKB/Swiss-Prot;Acc:P09228]	20	LCP	4.73556	5.11	1.77301
CXorf61	Kita-kyushu lung cancer antigen 1 (KK-LC-1)(Cancer/testis antigen 83)(CT83) [Source:UniProtKB/Swiss-Prot;Acc:Q5H943]	X	ICP	5.32682	5.11	1.63954
KRT14	Keratin, type I cytoskeletal 14 (Cytokeratin-14)(CK-14)(Keratin-14)(K14) [Source:UniProtKB/Swiss-Prot;Acc:P02533]	17	LCP	2.2884	5.02	1.60349
AMBN	Ameloblastin Precursor [Source:UniProtKB/Swiss-Prot;Acc:Q9NP70]	4	LCP	10.1564	4.97	1.68387
UNC45B	Protein unc-45 homolog B (UNC-45B)(SMUNC45) [Source:UniProtKB/Swiss-Prot;Acc:Q8IWX7]	17	LCP	3.12581	4.94	1.89822
MTMR11	Myotubularin-related protein 11 (Cisplatin resistance-associated protein)(hCRA) [Source:UniProtKB/Swiss-Prot;Acc:A4FU01]	1	HCP	3.14934	4.94	1.62384
CLEC4D	C-type lectin domain family 4 member D (C-type lectin superfamily member 8)(C-type lectin-like receptor 6)(CLEC-6) [Source:UniProtKB/Swiss-Prot;Acc:Q8WXI8]	12	LCP	3.89724	4.87	1.67926
NT5DC2	5'-nucleotidase domain-containing protein 2 [Source:UniProtKB/Swiss-Prot;Acc:Q9H857]	3	LCP	5.37656	4.87	1.86532
MFAP5	Microfibrillar-associated protein 5 Precursor (MFAP-5)(Microfibril-associated glycoprotein 2)(MAGP-2)(MP25) [Source:UniProtKB/Swiss-Prot;Acc:Q13361]	12	ICP	4.66107	4.79	1.56328
OR10A3	Olfactory receptor 10A3 (Olfactory receptor OR11-97)(HTPCRX12) [Source:UniProtKB/Swiss-Prot;Acc:P58181]	11	LCP	1.93193	4.72	1.55337
SSX3	Protein SSX3 (Cancer/testis antigen 5.3)(CT5.3) [Source:UniProtKB/Swiss-Prot;Acc:Q99909]	X	LCP	6.4	4.71	1.85519
RASAL2	Ras GTPase-activating protein nGAP (RAS protein activator-like 1) [Source:UniProtKB/Swiss-Prot;Acc:Q9UJF2]	1	HCP	3.27374	4.64	1.92085
MAGEA1	Melanoma-associated antigen 1 (MAGE-1 antigen)(Antigen MZ2-E)(Cancer/testis antigen 1.1)(CT1.1) [Source:UniProtKB/Swiss-Prot;Acc:P43355]	X	LCP	2.48	4.62	1.83734
MAB21L1	Protein mab-21-like 1 [Source:UniProtKB/Swiss-Prot;Acc:Q13394]	13	LCP	4.66737	4.58	1.70947
FCRL1	Fc receptor-like protein 3 Precursor (FcR-like protein 3)(FcRL3)(Fc receptor homolog 3)(FcRH3)(IFGP family protein 3)(hIFGP3)(Immune receptor translocation-associated protein 3)(SH2 domain-containing phosphatase anchor protein 2) [Source:UniProtKB/Swiss-P	1	LCP	1.53114	4.56	1.56795
LAIR2	Leukocyte-associated immunoglobulin-like receptor 2 Precursor (LAIR-2)(CD306 antigen) [Source:UniProtKB/Swiss-Prot;Acc:Q6ISS4]	19	ICP	2.13137	4.56	1.55451
DKK4	Dickkopf-related protein 4 Precursor (Dickkopf-4)(Dkk-4)(hDkk-4) [Contains Dickkopf-related protein 4 short form] [Source:UniProtKB/Swiss-Prot;Acc:Q9UBT3]	8	ICP	5.55355	4.47	1.83994
MMP1	Interstitial collagenase Precursor (EC 3.4.24.7)(Matrix metalloproteinase-1)(MMP-1)(Fibroblast collagenase) [Contains 22 kDa interstitial collagenase;27 kDa interstitial collagenase] [Source:UniProtKB/Swiss-Prot;Acc:P03956]	11	LCP	5.99774	4.47	1.5454
GAST	Gastrin Precursor [Contains Gastrin-71(Gastrin component I);Gastrin-52(G52);Big gastrin(Gastrin-34)(G34)(Gastrin component II);Gastrin(Gastrin-17)(G17)(Gastrin component III);Gastrin-14(G14);Gastrin-6(G6)] [Source:UniProtKB/Swiss-Prot;Acc:P01350]	17	LCP	7.85812	4.4	1.9103
MAGEC1	Melanoma-associated antigen C1 (MAGE-C1 antigen)(Cancer/testis antigen 7.1)(CT7.1) [Source:UniProtKB/Swiss-Prot;Acc:O60732]	X	ICP	6.37535	4.36	1.85984
CYTSB	Sperm antigen with calponin homology and coiled-coil domains 1 (Nuclear structure protein 5)(NSP5)(Sperm antigen HCMOGT-1) [Source:UniProtKB/Swiss-Prot;Acc:Q5M775]	17	ICP	2.10537	4.31	1.53399
PLB1	Phospholipase B1, membrane-associated Precursor (Phospholipase B)(hPLB)(Phospholipase B/lipase)(PLB/LIP) [Includes Phospholipase A2(EC 3.1.1.4);Lysophospholipase(EC 3.1.1.5)] [Source:UniProtKB/Swiss-Prot;Acc:Q6P1J6]	2	LCP	2.84119	4.28	1.66551
WFDC12	WAP four-disulfide core domain protein 12 Precursor (Putative protease inhibitor WAP12)(Whey acidic protein 2) [Source:UniProtKB/Swiss-Prot;Acc:Q8WWY7]	20	LCP	4.40919	4.25	1.61359
IL17B	Interleukin-17B Precursor (IL-17B)(Cytokine-like protein Zcyto7)(Neuronal interleukin-17-related factor)(Interleukin-20)(IL-20) [Source:UniProtKB/Swiss-Prot;Acc:Q9UHF5]	5	ICP	4.43883	4.12	1.95318
MEP1A	Meprin A subunit alpha Precursor (EC 3.4.24.18)(Endopeptidase-2)(N-benzoyl-L-tyrosyl-P-amino-benzoic acid hydrolase subunit alpha)(PABA peptide hydrolase)(PPH alpha) [Source:UniProtKB/Swiss-Prot;Acc:Q16819]	6	ICP	4.98	4.08	1.7956
FAM90A1	Protein FAM90A1 [Source:UniProtKB/Swiss-Prot;Acc:Q86YD7]	12	ICP	1.5809	4.03	1.79644
OR1I1	Olfactory receptor 1I1 (Olfactory receptor 19-20)(OR19-20) [Source:UniProtKB/Swiss-Prot;Acc:O60431]	19	LCP	2.17113	4.03	1.63334
GPR44	Putative G-protein coupled receptor 44 (Chemoattractant receptor-homologous molecule expressed on Th2 cells)(CD294 antigen) [Source:UniProtKB/Swiss-Prot;Acc:Q9Y5Y4]	11	ICP	1.92404	3.97	1.71774
NGEF	Ephexin-1 (Eph-interacting exchange protein)(Neuronal guanine nucleotide exchange factor) [Source:UniProtKB/Swiss-Prot;Acc:Q8N5V2]	2	ICP	3.66995	3.96	1.75534
GPM6B	Neuronal membrane glycoprotein M6-b (M6b) [Source:UniProtKB/Swiss-Prot;Acc:Q13491]	X	ICP	1.75161	3.95	1.63952
CHRNB3	Neuronal acetylcholine receptor subunit beta-3 Precursor [Source:UniProtKB/Swiss-Prot;Acc:Q05901]	8	ICP	2.02364	3.94	1.81134
CLDN18	Claudin-18 [Source:UniProtKB/Swiss-Prot;Acc:P56856]	3	LCP	3.77458	3.94	1.85902
DLGAP5	Disks large-associated protein 5 (DAP-5)(Disks large-associated protein DLG7)(Discs large homolog 7)(Hepatoma up-regulated protein)(HURP) [Source:UniProtKB/Swiss-Prot;Acc:Q15398]	14	ICP	28.0275	3.81	1.56731
SSX1	Protein SSX1 (Synovial sarcoma, X breakpoint 1)(Cancer/testis antigen 5.1)(CT5.1) [Source:UniProtKB/Swiss-Prot;Acc:Q16384]	X	LCP	11.4	3.8	1.9148
